# Supplementary material for: Coordination of KSHV Latent and Lytic Gene Control by CTCF-Cohesin Mediated Chromosome Conformation
Source: PLoS Pathog. 2011 Aug 18;7(8):e1002140. doi: 10.1371/journal.ppat.1002140 (PMC3158054; doi:10.1371/journal.ppat.1002140)
Supplement: Table S1 — Primers for 3C assay using real-time PCR. (XLS) [file ppat.1002140.s007.xls]

## Sheet: Sheet1
	Primer_KSHV 3C-BamHI-qPCR-Assay (anchor-128489)_OPL4468
	Name	oPL Number	Direction	Sequence	Origin	Genome-Location
	KSHV_129180-129200-F: ANCHOR	4468	F	TAGGACAGAAAGGTCACCTGG	KSHV	129180-129200
	KSHV 1931-1951-R	4495	R	ATCTTCCAAAACACACTTAGG	KSHV	1931-1951
	KSHV 18499-18519-F	4496	F	TTCCGATCCCGAGTTTGGTAT	KSHV	18499-18519
	KSHV_18583-18603-R	4469	R	ATATAAGAGCACACTGTGTGG	KSHV	18583-18603
	KSHV 21888-21908-F	4497	F	GGTAAACAGCTCAACTCGGTT	KSHV	21888-21908
	KSHV 22029-22049-R	4498	R	CTGTAACCGTCGTTAGTAACC	KSHV	22029-22049
	KSHV 24602-24622-F	4499	F	CCCAGGAGCCCCGGCGCGCCA	KSHV	24602-24622
	KSHV_24925-24945-R	4472	R	CTTGTGACTGATACAAATCGC	KSHV	24925-24945
	KSHV 26776-26796-F	4500	F	GTTAGTTCTAGGCAGCTCCGG	KSHV	26776-26796
	KSHV 27008-27028-R	4501	R	TTAGAAGACCTGTCGAGGAAG	KSHV	27008-27028
	KSHV_33575-33595-F	4470	F	GTAGTGCTCCGATATGAACGA	KSHV	33575-33595
	KSHV 33709-33729-R	4502	R	TGCTGGAGTTTGGGCAAGTCG	KSHV	33709-33729
	KSHV 36810-36830-F	4503	F	CCTGGCACACAAGGAGGAAAC	KSHV	36810-36830
	KSHV 36951-36971-R	4504	R	GCGTCGGCTACGATAAATTGT	KSHV	36951-36971
	KSHV 47129-47149-F	4505	F	TATCCAAGTGCACACTCGCTG	KSHV	47129-47149
	KSHV_47565-47585-R	4471	R	ACCAAGGCTGATAGGATACAA	KSHV	47565-47585
	KSHV 50573-50593-F	4506	F	GTGCGTGGCTCTTGTTCTTGG	KSHV	50573-50593
	KSHV 50689-50709-R	4507	R	CTCCCTAAGGGGTTGACTGAA	KSHV	50689-50709
	KSHV 56139-56159-F	4508	F	ATCAGCATATACAGGTGTCCA	KSHV	56139-56159
	KSHV 56273-56293-R	4509	R	ACACAGATCCTCGGAGATAGG	KSHV	56273-56293
	KSHV_58461-58481-F	4473	F	CTCGGATCACCGAAATACTAC	KSHV	58461-58481
	KSHV 58569-58589-R	4510	R	TACGATTAGCAGCGTAGGAAT	KSHV	58569-58589
	KSHV 62117-62137-F	4511	F	GCTGATAGAGGAAGTGATACC	KSHV	62117-62137
	KSHV_62247-62267-R	4474	R	GGACTTTGTTACTATAAACAG	KSHV	62247-62267
	KSHV 65723-65743-F	4512	F	GAGGTTGCAGATTATATTAGG	KSHV	65723-65743
	KSHV 65837-65857-R	4513	R	GTCCATTAACTCTGGTGATAT	KSHV	65837-65857
	KSHV 69036-69056-F	4514	F	GACGGAAGCCTCTAGCTCTCT	KSHV	69036-69056
	KSHV_69143-69163-R	4475	R	AAGTGGTGATCTTAGGCCAGG	KSHV	69143-69163
	KSHV_72818-72838-F	4476	F	TCTCGAATGAGGACCAAAGGC	KSHV	72818-72838
	KSHV 72954-72974-R	4515	R	ATATGGCTGGAGGCAGGCTCA	KSHV	72954-72974
	KSHV 77029-77049-F	4516	F	CGGTAAGCTGCGCTTCCTTCT	KSHV	77029-77049
	KSHV_77135-77155-R	4477	R	GAAGACCTAACCGCAAAGATA	KSHV	77135-77155
	KSHV 80982-81002-F	4517	F	TGCACTCTCTCTGTTGTTCCC	KSHV	80982-81002
	KSHV_81096-81116-R	4478	R	CGTCTTCGCCGCGCCACTCGT	KSHV	81096-81116
	KSHV 85763-85783-F	4518	F	CCCTCTACCATTTCGCGCCTT	KSHV	85763-85783
	KSHV_85883-85901-R	4479	R	GGTTATATTCAGTCATAGG	KSHV	85883-85901
	KSHV 100714-100734-F	4519	F	GGGTAAGGAGGGTATGAAACT	KSHV	100714-100734
	KSHV 100835-100855-R	4520	R	CTCTCTGGAATGGAAGCGGCA	KSHV	100835-100855
	KSHV 104014-104034-F	4521	F	TCTGTACATGGAGGGAATGGC	KSHV	104014-104034
	KSHV 104140-104160-R	4522	R	AGGCTGGCTCTGTCGACGAGG	KSHV	104140-104160
	KSHV 106937-106957-F	4523	F	TCCGTGAGACAGTCCCTTTCC	KSHV	106937-106957
	KSHV 107059-107079-R	4524	R	TCCTGCACCGACCCGTATCCT	KSHV	107059-107079
	KSHV_111415-111435-F	4480	F	CCTTGAACGCTCGAATCACGC	KSHV	111415-111435
	KSHV 111514-111534-R	4525	R	GGCAGAGGAATGTCCGGTGCA	KSHV	111514-111534
	KSHV 123444-123464-F	4526	F	AGGTCCCAAATACAGAGTCAG	KSHV	123444-123464
	KSHV 123578-123598-R	4527	R	ACAGGTAGGCCACATACGCTC	KSHV	123578-123598
	KSHV_126410-126430-F	4481	F	ATTCTTGGATGCTTCTTCTGC	KSHV	126410-126430
	KSHV 129285-129305-R	4528	R	CTAGTGCTGCAGTAAGTCTCC	KSHV	129285-129305
	KSHV 130130-130150-F	4529	F	TGTTGCTGTGGTGCTGCTGTT	KSHV	130130-130150
	KSHV 130264-130284-R	4530	R	GTGCCTGCAGTAACGAGGTTA	KSHV	130264-130284
	KSHV_132009-132029-F	4482	F	ATTCACGGCCAGGTATACCAG	KSHV	132009-132029
	KSHV 132136-132156-R	4531	R	GCGCATCACACAACAGCAAGA	KSHV	132136-132156
	KSHV 133027-133047-F	4532	F	AACACCAGGGAGCAATACACG	KSHV	133027-133047
	KSHV 133144-133164-R	4533	R	GACCGGCCTGGAGCTGTTTGT	KSHV	133144-133164
	KSHV 133654-133674-F	4534	F	TGAAACAGCAGGTTGCCAAGG	KSHV	133654-133674
	KSHV 133768-133788-R	4535	R	GATACCGGGAAGATGCACCAT	KSHV	133768-133788
	KSHV 134538-134558-F	4536	F	CAAATATGTCGCAGTCACAGG	KSHV	134538-134558
