# Supplementary material for: Coordination of KSHV Latent and Lytic Gene Control by CTCF-Cohesin Mediated Chromosome Conformation
Source: PLoS Pathog. 2011 Aug 18;7(8):e1002140. doi: 10.1371/journal.ppat.1002140 (PMC3158054; doi:10.1371/journal.ppat.1002140)
Supplement: Table S2 — Primers for 3C assay using conventional PCR. (XLS) [file ppat.1002140.s008.xls]

## Sheet: Sheet1
Fragment		Tagret	Target	Sequence	TM	Anchor I	Anchor I	Sequence
From	to	Oligo #1-Location	Oligo #1-OLP	Oligo #1-OPL	Oligo #1-OPL	Oligo #2-Location	Oligo #2-OPL	Oligo #2-OPL
1883		KSHV-2183-2203-R	4347	CTGGGATATAGTTTTCTCATC	47.6	KSHV-129020-129040-F	4389, TM=65.7	CAGCCCGATGGCCCTTCAGGC
	18546	KSHV-18227-18247-F	4348	AATTTGCTGTGCTAGCTCTGG	55.6	KSHV-129020-129040-F	4389, TM=65.7	CAGCCCGATGGCCCTTCAGGC
18546		KSHV-18846-18866-R	4349	ACGTGATGACAATGTAGAGCC	54.8	KSHV-129020-129040-F	4389	CAGCCCGATGGCCCTTCAGGC
	21963	KSHV-21642-21662-F	4350	ATCACACCCGGCTTGCTGCAC	63.1	KSHV-129020-129040-F	4389	CAGCCCGATGGCCCTTCAGGC
21963		KSHV-22262-22282-R	4351	CTGCGAAGCGGCGCACGCGTC	68.7	KSHV-129020-129040-F	4389	CAGCCCGATGGCCCTTCAGGC
	24637	KSHV-24297-24317-F	4352	AGCACCCCAGGAGCCCCGGCA	71.1	KSHV-129020-129040-F	4389	CAGCCCGATGGCCCTTCAGGC
24877		KSHV-25185-25205-R	4353	CGCCTCATCAAATACCTATAC	50.4	KSHV-129020-129040-F	4389	CAGCCCGATGGCCCTTCAGGC
	26846	KSHV-26526-26546-F	4354	TGAGCAGAGTGCCCAGTTAGT	58.2	KSHV-129020-129040-F	4389	CAGCCCGATGGCCCTTCAGGC
26936		KSHV-27236-27256-R	4355	TCCCCAGCGTGCCCAAAACCC	65.4	KSHV-129020-129040-F	4389	CAGCCCGATGGCCCTTCAGGC
	33630	KSHV-33307-33327-F	4356	GGGATGGGTGTGAAAGCAGGA	59.7	KSHV-129020-129040-F	4389	CAGCCCGATGGCCCTTCAGGC
33630		KSHV-33930-33950-R	4357	AGCCTTCTTCCAGCGCCACAA	62	KSHV-129020-129040-F	4389	CAGCCCGATGGCCCTTCAGGC
	36882	KSHV-36562-36582-F	4358	TTTAGAGCCACAGAAGGCGAC	57.2	KSHV-129020-129040-F	4389	CAGCCCGATGGCCCTTCAGGC
36882		KSHV-37182-37202-R	4359	CGCCGTTGTCGGCAACGCGCC	69.1	KSHV-129020-129040-F	4389	CAGCCCGATGGCCCTTCAGGC
	47193	KSHV-46873-46893-F	4360	GACTATTAAAGCTCGGAAACA	50.2	KSHV-129020-129040-F	4389	CAGCCCGATGGCCCTTCAGGC
47517		KSHV-47816-47836-R	4361	ACCAACAGGAGGCCGCCAAAG	62.8	KSHV-129020-129040-F	4389	CAGCCCGATGGCCCTTCAGGC
	50637	KSHV-50316-50336-F	4362	CATCTTTTCCTGGGCGTTCCT	57.6	KSHV-129020-129040-F	4389	CAGCCCGATGGCCCTTCAGGC
50637		KSHV-50938-50958-R	4363	CGCATTCGGCGCCCCCATCAC	66.3	KSHV-129020-129040-F	4389	CAGCCCGATGGCCCTTCAGGC
	56221	KSHV-55898-55918-F	4364	ACCTCCCACGGGTCGCCGACA	67.8	KSHV-129020-129040-F	4389	CAGCCCGATGGCCCTTCAGGC
56221		KSHV-56524-56544-R	4365	AAGGACACCGCCGCCATTAGG	62.3	KSHV-129020-129040-F	4389	CAGCCCGATGGCCCTTCAGGC
	58517	KSHV-58197-58217-F	4366	CAGGAATGGGAGGCGTGTCCT	61.6	KSHV-129020-129040-F	4389	CAGCCCGATGGCCCTTCAGGC
58517		KSHV-58817-58837-R	4367	TAATGCGGGATATGGGGATTG	54.7	KSHV-129020-129040-F	4389	CAGCCCGATGGCCCTTCAGGC
	62200	KSHV-61876-61896-F	4368	CATCGCATGCGAACTTGCTCT	58.4	KSHV-129020-129040-F	4389	CAGCCCGATGGCCCTTCAGGC
62200		KSHV-62501-62521-R	4369	AGCACCTGGAGAACAATGAAG	55.1	KSHV-129020-129040-F	4389	CAGCCCGATGGCCCTTCAGGC
	65788	KSHV-65468-65488-F	4370	TGGACGAGTAACATTATCGTG	52.1	KSHV-129020-129040-F	4389	CAGCCCGATGGCCCTTCAGGC
65788		KSHV-66088-66108-R	4371	CATTCTATGGGAGTCATGTGT	52	KSHV-129020-129040-F	4389	CAGCCCGATGGCCCTTCAGGC
	69094	KSHV-68771-68791-F	4372	ATGGATGCTGGGCCGTAAGCA	61.7	KSHV-129020-129040-F	4389	CAGCCCGATGGCCCTTCAGGC
69094		KSHV-69393-69413-R	4373	AAGTTCAACATGGACGCATGG	56.1	KSHV-129020-129040-F	4389	CAGCCCGATGGCCCTTCAGGC
	72888	KSHV-72568-72588-F	4374	TTAGGGTAAGAAGCTTCGGCG	57	KSHV-129020-129040-F	4389	CAGCCCGATGGCCCTTCAGGC
72888		KSHV-73188-73208-R	4375	CCTTGGTCATGATCTCCAGCG	57.8	KSHV-129020-129040-F	4389	CAGCCCGATGGCCCTTCAGGC
	77087	KSHV-76769-76789-F	4376	GGTTGGGTTGTGGCGTGGTGG	63.9	KSHV-129020-129040-F	4389	CAGCCCGATGGCCCTTCAGGC
77087		KSHV-77288-77308-R	4377	GCGCTGACGAAAGCTATGGTT	58.1	KSHV-129020-129040-F	4389	CAGCCCGATGGCCCTTCAGGC
	81046	KSHV-80725-70745-F	4378	GCTTCAGGAAGACGGCCTAGA	58.7	KSHV-129020-129040-F	4389	CAGCCCGATGGCCCTTCAGGC
81046		KSHV-81351-81371-R	4379	CTAAGCCCACCTTGTAACAGT	54.5	KSHV-129020-129040-F	4389	CAGCCCGATGGCCCTTCAGGC
	85820	KSHV-85495-85515-F	4380	GTCAGAAAGAGCACTCTACCT	53.7	KSHV-129020-129040-F	4389	CAGCCCGATGGCCCTTCAGGC
85820		KSHV-86115-86135-R	4381	TCCAAAATGTACCCTTGACTG	52.6	KSHV-129020-129040-F	4389	CAGCCCGATGGCCCTTCAGGC
	100784	KSHV-100463-100483-F	4382	CGTCAGCGCCATAGATGGTCT	59.2	KSHV-129020-129040-F	4389	CAGCCCGATGGCCCTTCAGGC
100784		KSHV-101091-101111-R	4383	CACTAGAGGACCGGAGTTTGC	57.4	KSHV-129020-129040-F	4389	CAGCCCGATGGCCCTTCAGGC
	104075	KSHV-103756-103776-F	4384	GGTCGGGTGTCCTGACGCAGA	63.7	KSHV-129020-129040-F	4389	CAGCCCGATGGCCCTTCAGGC
104075		KSHV-104499-104520-R	4271	ATGACGTGTGCAGGACTGTTGG	59.9	KSHV-129020-129040-F	4389	CAGCCCGATGGCCCTTCAGGC
	107008	KSHV-106501-106522-F	4272	TGAACTGGCATCTATGTTCTCC	54.5	KSHV-129020-129040-F	4389	CAGCCCGATGGCCCTTCAGGC
107008		KSHV-107499-107520-R	4269	GTAGCTCTGTCTATATCCTTTG	49.9	KSHV-129020-129040-F	4389	CAGCCCGATGGCCCTTCAGGC
	111480	KSHV-111000-111021-F	4270	TCGTGCTGCGGCCCGCCGCGGT	75.4	KSHV-129020-129040-F	4389	CAGCCCGATGGCCCTTCAGGC
111480		KSHV-112038-122-57-R	3546	CCT GTC CTC TGG TCC CCA TT		KSHV-129020-129040-F	4389	CAGCCCGATGGCCCTTCAGGC
	123527	KSHV-122516-122533-F	4044	TGCGACCTGCACGAAACA		KSHV-129020-129040-F	4389	CAGCCCGATGGCCCTTCAGGC
123527		KSHV-124061-124090-R	4086	aaattatctcaggccttccagtttggagga	61	KSHV-129020-129040-F	4389	CAGCCCGATGGCCCTTCAGGC
	126473	KSHV-125959-125982-F	2925	GCTCCTGCTGCTGTTGTGAACTTT		KSHV-129020-129040-F	4389	CAGCCCGATGGCCCTTCAGGC
126473		KSHV-126775-126795-R	4390	AGACTACACCTCCACACTCAC	55.9	KSHV-129020-129040-F	4389	CAGCCCGATGGCCCTTCAGGC
	129211	KSHV-128887-128907-F	4391	CATCACCTACTTCAGATGACA	51.6	KSHV-129020-129040-F	4389	CAGCCCGATGGCCCTTCAGGC
129211		KSHV-130095-130111-R	1819	CGCCTGGCTTGCAGCTT		KSHV-129020-129040-F	4389	CAGCCCGATGGCCCTTCAGGC
	130213	KSHV-129800-129821-F	4274	GTACCTCCTGGTGGCATATTCT	56.2	KSHV-129020-129040-F	4389	CAGCCCGATGGCCCTTCAGGC
130323		KSHV-130801-130822-R	4275	AGATAACCCTCACCTACCATGG	55.7	KSHV-129020-129040-F	4389	CAGCCCGATGGCCCTTCAGGC
	132072	KSHV-131506-131527-F	4276	GGGTGCAGGGGAGGCGTCACCA	68.5	KSHV-129020-129040-F	4389	CAGCCCGATGGCCCTTCAGGC
132072		KSHV-132509-132530-R	4277	ACTCCGTCCATGGCCAACCTCC	63.7	KSHV-129020-129040-F	4389	CAGCCCGATGGCCCTTCAGGC
	133099	KSHV-132505-132526-F	4278	TGTAGGAGGTTGGCCATGGACG	61.3	KSHV-129020-129040-F	4389	CAGCCCGATGGCCCTTCAGGC
133099		KSHV-133400-133420-R	4385	CCACTACTTCCAAAGAATGCA	52.9	KSHV-129020-129040-F	4389	CAGCCCGATGGCCCTTCAGGC
	133724	KSHV-133403-133423-F	4386	ATTCTTTGGAAGTAGTGGTAG	49.4	KSHV-129020-129040-F	4389	CAGCCCGATGGCCCTTCAGGC
133724		KSHV-134025-134045-R	4387	AGGCACCTGGTGTCCAAAATC	57.9	KSHV-129020-129040-F	4389	CAGCCCGATGGCCCTTCAGGC
	134590	KSHV-134263-134283-F	4388	TCTCGCTCCTCCCTCGAAGTG	60.6	KSHV-129020-129040-F	4389	CAGCCCGATGGCCCTTCAGGC
