# Supplementary material for: Coordination of KSHV Latent and Lytic Gene Control by CTCF-Cohesin Mediated Chromosome Conformation
Source: PLoS Pathog. 2011 Aug 18;7(8):e1002140. doi: 10.1371/journal.ppat.1002140 (PMC3158054; doi:10.1371/journal.ppat.1002140)
Supplement: Table S3 — Primers for RT-PCR assays. (XLS) [file ppat.1002140.s009.xls]

## Sheet: Sheet1
			Primer_KSHV-Cellular-Gene-Transcription
	Name	oPL Number	Direction	Sequence	Origin	Genome-Location
	K14	1651	F	TGG TGG GCC TAT TTG GGA TA	KSHV	128830-128849
	K14	1652	R	GAT GCA CCG CCC TGC TT	KSHV	128874-128890
	ORF50-1	1111	F	CACAAAAATGGCGCAAGATGA	KSHV
	ORF50-1	1112	R	TGGTAGAGTTGGGCCTTCAGTT	KSHV
	K12	1812	R	CAG TTC ATG TCC CGG ATG TG	KSHV	118054-118073
	K12	1813	F	AAC AGA CAA ACG AGT GGT GGT ATC	KSHV	117998-118021
	ORF71	4044	R	GGA GGA GGG CAG GTT AAC G	KSHV	122556-122574
	ORF71	4045	F	TGACATTAGGGCATCCACGTCAGT	KSHV	122253-122276
	ORF72	1816	R	CAT TGC CCG CCT CTA TTA TCA	KSHV	122976-122996
	ORF72	1817	F	TGA CGT TGG CAG GAA CCA	KSHV	122937-122954
	ORF73	4030	R	TTACCTCCACCGGCACTCTT	KSHV	126987-127006
	ORF73	4031	F	GGATGGGATGGAGGGATTG	KSHV	126942-126960
	ORF74	1818	F	GCCCTCCTTATTCTGTTTTATGCT	KSHV	130044-130067
	ORF74	1819	R	CGCCTGGCTTGCAGCTT	KSHV	130095-130111
	MYC P2	2351	F	TGCCGCATCCACGAAAC	Human	56.3
	MYC P2	2352	R	TGTTGTAAGTTCCAGTGCAAAGTG	Human	55.9
	Actin (3098)	4007	F	GCC ATG GTT GTG CCA TTA CA	Host
	Actin (3099)	4008	R	GGC CAG GTT CTC TTT TTA TTT CTG	Host
	Human cyclin A2	2373	F	CCT GCA AAC TGC AAA GTT GA	Human
	Human cyclin A2	2374	R	AAA GGC AGC TCC AGC AAT AA	Human
	Human cyclin B	2375	F	CGG GAA GTC ACT GGA AAC AT	Human
	Human cyclin B	2376	R	AAA CAT GGC AGT GAC ACC AA	Human
	Human cyclin D1	2377	F	CTG GCC ATG AAC TAC CTG GA	Human
	Human cyclin D1	2378	R	GTC ACA CTT GAT CAC TCT GG	Human
	Human cyclin E1	2390	F	TGCAGAGCTGTTGGATCTCTGTGT	Human
	Human cyclin E1	2391	R	TGTCGCACCACTGATACCCTGAAA	Human
	FLAG-qPCR-F	2701	F	TGGACTACAAAGACCATGACGGTG	FLAG
	FLAG-qPCR-R	2702	R	CAGATCTATCGATGAATTCGCGGC	FLAG
	GAPDH-5'	646	F	TCA CCA CCA Tgg AgA Agg CT	Human
	GAPDH-3'	647	R	gCC ATC CAC AgT CTT CTg gg	Human
	LANA78.f: unspliced	2398	R	GGAAGAGCCCATAATCTTGC	KSHV	124480-124499
	LANA78.r: unspliced	2399	F	GCCTCATACGAACTCCAGGT	KSHV	124297-124316
	LANA-2/vIRF-3	2400	F	TCCTCAGATTCCGCGCC	KSHV
	LANA-2/vIRF-3	2401	R	TCACCTACACAGTGGGTCATCAC	KSHV
	73-5'UTR-F_spl/orf735'UTRR_spl	2402	R	GCTTGGTCCGGCTGACTTAT	KSHV	127818-127837
	73-5'UTR-F_spl/orf735'UTRR_spl	2403	F	TGCAGTACCGCCCATGG	KSHV	127430-127446
	b-actin-5	638	F	ACC GCC GAG ACC GCG TCC GCC	Human
	b-actin-3	639	R	TCG GGA C AGCTCAGCC ACA C	Human
	Realtime_kshv_orf69_F	3277	F	TTCACTACCAACAACGGCAT	KSHV	117059-117078
	Realtime_kshv_orf69_R	3278	R	CAGTCCGCCGATATCTTGTA	KSHV	117164-117183
	Realtime_kshv_orfk12_F	3279	F	ACAAACGAGTGGTGGTATCG	KSHV	118003-118022
	Realtime_kshv_orfk12_R	3280	R	GTTTGTGGCAGTTCATGTCC	KSHV	118062-118081
	vIL-6-F	3335	F	ATGCCGGTACGGTAACAGAG	KSHV	17700-17719
	vIL-6-R	3336	R	GGTCGGTTCACTGCTGGTAT	KSHV	17824-17843
	EGFP	3229	F	AGC AAA GAC CCC AAC GAG AA	GFP	TM=56.7
	EGFP	3230	R	GGC GGC GGT CAC GAA	GFP	TM=59.3
	K-ORF65-F	3545		GTGGATGAGAGGGTTGTGAGAAT	KSHV	111995-112017
	K-ORF65-R	3546		CCTGTCCTCTGGTCCCCATT	KSHV	112038-112057
	2nd_TLR7-F	3541	F	TCCTTGTGCGCCGTGTAAA	human
	2nd_TLR7-R	3542	R	GTCAGCGCATCAAAAGCATTT	human
	2nd_TLR8-F	3543	F	GCTACGGCAGCGGATCTGT	human
	2nd_TLR8-R	3544	R	CCTTCTGCCTTCGGGTTGT	human
	K-ORF65-F	3545	F	GTGGATGAGAGGGTTGTGAGAAT	KSHV	111995-112017
	K-ORF65-R	3546	R	CCT GTC CTC TGG TCC CCA TT	KSHV	112038-112057
	GAPDH 5' RT01 (start at 821-840)	1832		TGGGCTACACTGAGCACCAG	Human
	GAPDH 3' RT01 (start at 871-852)	1833		GGGTGTCGCTGTTGAAGTCA	Human
	GAPDH-RTPCR5'(oPL646)	2234		TCA CCA CCA Tgg AgA Agg CT	Human
	GAPDH-RTPCR-3' (oPL647)	2235		gCC ATC CAC AgT CTT CTg gg	Human
	GAPDH 5' RT01 (start at 821-840)	3021		TGGGCTACACTGAGCACCAG	Human
	GAPDH 3' RT01 (start at 871-852)	3022		GGGTGTCGCTGTTGAAGTCA	Human
	GAPDH 5' RT01 (start at 821-840)	3202		TGGGCTACACTGAGCACCAG	Human
	GAPDH 3' RT01 (start at 871-852)	3203		GGGTGTCGCTGTTGAAGTCA	Human
	GAPDH 5' RT01 (start at 821-840)	3407		TGGGCTACACTGAGCACCAG	Human
	GAPDH 3' RT01 (start at 871-852)	3408		GGGTGTCGCTGTTGAAGTCA	Human
	KSHV ORF73	4030	R	TTACCTCCACCGGCACTCTT	KSHV	126987-127006
	KSHV ORF73	4031	F	GGA TGG GAT GGA GGG ATT G	KSHV	126942-126960
	RAD21-RT-F	4036	F	TCGATGAGCCCATTATTGAAGA	Human
	RAD21-RT-R	4037	R	GCTGGCCTCCATCACTGACT	Human
	SMC1-RT-F	4038	F	GCCCTGAATCTGCAGGAAAA	Human
	SMC1-RT-R	4039	R	TTAATGCGAGGCCCAAAGTT	Human
	SMC3-RT-F	4040	F	TGGAGGGCAGTCAGTCTCAAG	Human
	SMC3-RT-R	4041	R	AGCCAGAACCCCTCTCACTCT	Human
	KSHV ORF71-F	4044	F	TGCGACCTGCACGAAACA	KSHV	122516-122533
	KSHV ORF71-R	4045	R	GGAGGAGGGCAGGTTAACGT	KSHV	122555-122574
	CTCF RT-QPCR	1890	F	GAC CCC ACC CTT CTT CAG ATG	Human
	CTCF RT-QPCR	1891	R	CCA CAG CAG CCT CTGCTT CT	Human
	KSHV orf63-2072F	4563	F	GCGACTTCGTGCGCGT	KSHV
	KSHV orf63-2133R	4564	R	ATGCGACAGATGTACGTGCG	KSHV
	KSHV orf64-5841F	4565	F	TGAGGTAATAAGGCAGCTGTGG	KSHV
	KSHV orf64-5906R	4566	R	GAAGCCGTGTCGGATTCATC	KSHV
	KSHV orf65-49F	4567	F	GGCGGCCGTTTCCG	KSHV
	KSHV orf65-108R	4568	R	TCATTGTCGCCGGCG	KSHV
	KSHV orf66-25F	4569	F	GAACTCCAGCAGCTGTGAGGT	KSHV
	KSHV orf66-89R	4570	R	CTGCCCTATTAAAGCACCGTG	KSHV
	KSHV orf67-150F	4571	F	CCCAATATACCGCTGTGACGT	KSHV
	KSHV orf67-211R	4572	R	TTTTCCCACCAACGGCC	KSHV
	KSHV orf68-1003F	4573	F	GTGGTCGCATCCCACGA	KSHV
	KSHV orf68-1066R	4574	R	ATGGACCCTGTGAGGTGTCTG	KSHV
	KSHV orf75-707F	4575	F	GAGAACCCCGACAAGGACTG	KSHV
	KSHV orf75-776R	4576	R	ACACGGGCTTTGAGGTGG	KSHV
