# Supplementary material for: Coordination of KSHV Latent and Lytic Gene Control by CTCF-Cohesin Mediated Chromosome Conformation
Source: PLoS Pathog. 2011 Aug 18;7(8):e1002140. doi: 10.1371/journal.ppat.1002140 (PMC3158054; doi:10.1371/journal.ppat.1002140)
Supplement: Table S4 — Primers for ChIP assays. (XLS) [file ppat.1002140.s010.xls]

## Sheet: Sheet1
Primer_KSHV DNA Regions_ChIP Assay
DNA region
New name	region from	region to	ORF related	OPL number	Oligo Sequence	Origin	Oligo Location
54864	54803		CTCF BSs Negative	2466	CCT GAA CAG CTT CCT CTT GGT T	KSHV	54803-54824
54864		54864	CTCF BSs Negative	2467	GGC CA CTG CAG ATT GG	KSHV	54849-54864
118081	118003		K12 (117919-118101)	3279	ACAAACGAGTGGTGGTATCG	KSHV	118003-118022
118081		118081	K12 (117919-118101)	3280	GTTTGTGGCAGTTCATGTCC	KSHV	118062-118081
121262	121188		miRNA	1633	ACG TGT TGC CAA GGT AGC ATT	KSHV	121188-121208
121262		121262	miRNA	1634	AGC CCG CTC ATA AGA CCA TAA C	KSHV	121241-121262
122996	122937		72 (122794-123567)	1816	CAT TGC CCG CCT CTA TTA TCA	KSHV	122976-122996
122996		122996	72 (122794-123567)	1817	TGA CGT TGG CAG GAA CCA	KSHV	122937-122954
124499	124297		73 (123809-127297)	2398	GGAAGAGCCCATAATCTTGC	KSHV	124480-124499
124499		124499	73 (123809-127297)	2399	GCCTCATACGAACTCCAGGT	KSHV	124297-124316
127006	126942		73 (123809-127297)	881	TTACCTCCACCGGCACTCTT	KSHV	126987-127006
127006		127006	73 (123809-127297)	882	GGATGGGATGGAGGGATTG	KSHV	126942-126960
127346	127292		73 (5' UTR)	3860	CGCCATCCTCGGGAAATC	KSHV	127292-127309
127346		127346	73 (5' UTR)	3861	TGCCACCGCCTCCATAA	KSHV	127332-127348
127500	127292		CTCF BS1	3860	CGCCATCCTCGGGAAATC	KSHV	127292-127309
127500		127500	CTCF BS1	3873	TGCAGCTTAATGCTGTGTTTCA	KSHV	127479-127500
127550	127464		CTCF BS3	4034	CAGACACTGAAACGCTGAAA	KSHV	127464-127483
127550		127550	CTCF BS3	2627	GGACTTAAATTTGCTGGCGG	KSHV	127531-127550
127837	127622		RBPJK BS	3787	AGG CAA GTC CAG ATA TAT AAT C	KSHV	127622-127643
127837		127837	RBPJK BS	2929	GCT TGG TCC GGC TGA CTT ATA AAC	KSHV	127814-127837
128000	127929		LANA C-Promoter	3858	GGCGGAGTTATATCAAGCTACTTTCT	KSHV	127929-127954
128000		128000	LANA C-Promoter	3859	CACGCCTTCTTCAGTTTTTATGG	KSHV	127978-128000
128552	128489		CTCF BS near K14	3788	GGAAGTGACATCTCCCCCTACTG	KSHV	128489-128511
128552		128552	CTCF BS near K14	3789	GACGGTGTCTGCGTCTTCTG	KSHV	128533-128552
128890	128830		K14 (127884-128930)	1651	TGG TGG GCC TAT TTG GGA TA	KSHV	128830-128849
128890		128890	K14 (127884-128930)	1652	GAT GCA CCG CCC TGC TT	KSHV	128874-128890
130111	130044		74 (129372-130400)	1818	GCCCTCCTTATTCTGTTTTATGCT	KSHV	130044-130067
130111		130111	74 (129372-130400)	1819	CGCCTGGCTTGCAGCTT	KSHV	130095-130111
